# Supplementary material for: Uncovering the Relationship between Tissue-Specific TF-DNA Binding and Chromatin Features through a Transformer-Based Model
Source: Genes (Basel). 2022 Oct 26;13(11):1952. doi: 10.3390/genes13111952 (PMC9690320; doi:10.3390/genes13111952)
Supplement: Supplementary file 1 [file genes-13-01952-s001.zip]

Archive with 19 entries (19 files):
- Figure S1.tif
- Figure S10.tif
- Figure S11.pdf
- Figure S12.tif
- Figure S13.tif
- Figure S2.tif
- Figure S3.tif
- Figure S4.tif
- Figure S5.tif
- Figure S6.tif
- Figure S7.tif
- Figure S8.tif
- Figure S9.tif
- Supplementary Materials.pdf
- Table S1.xlsx
- Table S2.xlsx
- Table S3.xlsx
- Table S4.xlsx
- Table S5.xlsx
