# Supplementary material for: Uncovering the Relationship between Tissue-Specific TF-DNA Binding and Chromatin Features through a Transformer-Based Model
Source: Genes (Basel). 2022 Oct 26;13(11):1952. doi: 10.3390/genes13111952 (PMC9690320; doi:10.3390/genes13111952)
Supplement: Supplementary file 1 [file genes-13-01952-s001.zip › Table S1.xlsx]

## Sheet: Sheet1
Tissues TFs	Adrenal gland	Ascending aorta	Body of pancreas	Breast epithelium	Esophagus muscularis	Esophagus squamous	Gastrocnemius medialis	Heart left ventricle	Heart right ventricle	Kidney	Left lung	Left ventricle myocardium inferior	Liver	Lower lobe of left lung	Lung	Middle frontal area 46	Ovary	Pancreas	Peyer's patch	Prostate gland	Right atrium auricular region	Sigmoid colon	Spleen	Stomach	Suprapubic skin	Testis	Thoracic aorta	Thyroid gland	Tibial artery	Tibial nerve	Transverse colon	Upper lobe of left lung	Uterus	Vagina
ATF3													1
CTCF	1	1	1	1	1	1	1	1	1	1	1	1	1	1	1	50	1	1	1	1	1	1	1	1	1	1	1	1	1	1	1	1	1	1
EFR1													1
EP300					1												1					1		1	1						1	1
FOX1													1
FOXA2													1
GABPA													1
HNF4A													1
JUND													1
MAX													1
NR2F2													1
POLR2A	1		1	1		1	1	1									1		1	1		1	1	1	1	1		1		1	1		1	1
POLR2AphosphoS5				1	1															1		1	1	1	1						1	1		1
RAD21													1
REST													1
RXRA													1
SP1													1
TAF1													1
YY1													1
ZBTB33													1
Note		represents the dataset common to both humans and mice
		represents the dataset of the disease (4 types of disease groups and normal groups)
