# Supplementary material for: Uncovering the Relationship between Tissue-Specific TF-DNA Binding and Chromatin Features through a Transformer-Based Model
Source: Genes (Basel). 2022 Oct 26;13(11):1952. doi: 10.3390/genes13111952 (PMC9690320; doi:10.3390/genes13111952)
Supplement: Supplementary file 1 [file genes-13-01952-s001.zip › Table S2.xlsx]

## Sheet: Sheet1
TF	number	model	AUROC	ACC	AUORC
ATF3	1	GHTNet	0.9596	0.9004	0.9603
		GHTNet-DNA	0.8815	0.8019	0.8893
		DeepSEA	0.8574	0.7734	0.8646
		CNN_Zeng	0.8518	0.7698	0.8566
		DanQ	0.8624	0.7805	0.8692
		DLBSS	0.844	0.766	0.8459
		FactorNet	0.871	0.7784	0.904
EFR1	1	GHTNet	0.9526	0.8916	0.9502
		GHTNet-DNA	0.8725	0.7896	0.8642
		DeepSEA	0.853	0.777	0.8463
		CNN_Zeng	0.8501	0.7695	0.8462
		DanQ	0.8497	0.7644	0.8387
		DLBSS	0.8366	0.7503	0.8317
		FactorNet	0.8668	0.8121	0.8812
EP300	7	GHTNet	0.9608	0.9135	0.9619
		GHTNet-DNA	0.8673	0.7973	0.861
		DeepSEA	0.8701	0.7869	0.8637
		CNN_Zeng	0.8673	0.7873	0.8557
		DanQ	0.8789	0.7936	0.8666
		DLBSS	0.8574	0.7717	0.839
		FactorNet	0.8816	0.8079	0.8884
FOX1	1	GHTNet	0.9628	0.9145	0.9621
		GHTNet-DNA	0.9062	0.8353	0.9051
		DeepSEA	0.8919	0.805	0.8991
		CNN_Zeng	0.8824	0.7988	0.8858
		DanQ	0.8884	0.7961	0.8936
		DLBSS	0.8689	0.7885	0.8697
		FactorNet	0.8935	0.8398	0.916
FOXA2	1	GHTNet	0.9653	0.909	0.9635
		GHTNet-DNA	0.9203	0.8417	0.9224
		DeepSEA	0.9062	0.824	0.9125
		CNN_Zeng	0.9087	0.8316	0.9113
		DanQ	0.9142	0.8244	0.9176
		DLBSS	0.9054	0.8204	0.9095
		FactorNet	0.9168	0.8416	0.9376
GABPA	1	GHTNet	0.9644	0.919	0.9634
		GHTNet-DNA	0.8809	0.8041	0.8689
		DeepSEA	0.8619	0.7914	0.8574
		CNN_Zeng	0.8618	0.7796	0.8643
		DanQ	0.8678	0.7824	0.8646
		DLBSS	0.8587	0.7767	0.8565
		FactorNet	0.8668	0.8054	0.8702
HNF4A	1	GHTNet	0.969	0.9169	0.9763
		GHTNet-DNA	0.9305	0.8668	0.9454
		DeepSEA	0.9267	0.8511	0.9435
		CNN_Zeng	0.918	0.8447	0.9377
		DanQ	0.9233	0.8498	0.9418
		DLBSS	0.9122	0.8358	0.9321
		FactorNet	0.9339	0.8604	0.9815
JUND	1	GHTNet	0.9406	0.8788	0.9404
		GHTNet-DNA	0.8837	0.8082	0.889
		DeepSEA	0.8709	0.7866	0.876
		CNN_Zeng	0.8669	0.7837	0.8697
		DanQ	0.8706	0.7917	0.8758
		DLBSS	0.8455	0.7641	0.8486
		FactorNet	0.8742	0.8158	0.8989
MAX	1	GHTNet	0.9492	0.8895	0.9499
		GHTNet-DNA	0.8566	0.7805	0.8598
		DeepSEA	0.8464	0.7712	0.8465
		CNN_Zeng	0.8348	0.7523	0.8376
		DanQ	0.8423	0.7627	0.8445
		DLBSS	0.8243	0.7455	0.8237
		FactorNet	0.864	0.785	0.8746
NR2F2	1	GHTNet	0.9614	0.9076	0.9613
		GHTNet-DNA	0.8814	0.7986	0.8817
		DeepSEA	0.8673	0.7856	0.8668
		CNN_Zeng	0.8585	0.7764	0.8559
		DanQ	0.8641	0.7823	0.8658
		DLBSS	0.8562	0.7733	0.8506
		FactorNet	0.8704	0.7869	0.8764
POLR2AphosphoS5	10	GHTNet	0.9645	0.9196	0.9714
		GHTNet-DNA	0.8961	0.8242	0.9077
		DeepSEA	0.8904	0.8126	0.8995
		CNN_Zeng	0.881	0.8065	0.8955
		DanQ	0.893	0.8117	0.9021
		DLBSS	0.8871	0.8079	0.896
		FactorNet	0.9088	0.8353	0.922
RAD21	1	GHTNet	0.9677	0.9146	0.9753
		GHTNet-DNA	0.9276	0.8542	0.9465
		DeepSEA	0.9184	0.8388	0.9424
		CNN_Zeng	0.916	0.8376	0.9385
		DanQ	0.927	0.8491	0.9481
		DLBSS	0.9051	0.8198	0.9316
		FactorNet	0.9342	0.8537	0.9671
REST	1	GHTNet	0.9344	0.8747	0.9422
		GHTNet-DNA	0.8287	0.7495	0.8355
		DeepSEA	0.8209	0.7405	0.8317
		CNN_Zeng	0.8087	0.7385	0.8096
		DanQ	0.8176	0.7289	0.8221
		DLBSS	0.8119	0.7344	0.8095
		FactorNet	0.8261	0.7448	0.8545
RXRA	1	GHTNet	0.9574	0.8965	0.9655
		GHTNet-DNA	0.9056	0.8339	0.9234
		DeepSEA	0.897	0.82	0.9136
		CNN_Zeng	0.889	0.8149	0.9117
		DanQ	0.902	0.8238	0.9206
		DLBSS	0.8885	0.8132	0.9069
		FactorNet	0.899	0.8219	0.9491
SP1	1	GHTNet	0.9538	0.8963	0.9649
		GHTNet-DNA	0.8883	0.8165	0.9153
		DeepSEA	0.8801	0.8028	0.9062
		CNN_Zeng	0.8744	0.8021	0.9038
		DanQ	0.8863	0.8063	0.9125
		DLBSS	0.8588	0.7787	0.8881
		FactorNet	0.8932	0.8169	0.9257
TAF1	1	GHTNet	0.9663	0.9066	0.9692
		GHTNet-DNA	0.8248	0.7375	0.8365
		DeepSEA	0.8048	0.725	0.8295
		CNN_Zeng	0.8219	0.7396	0.8476
		DanQ	0.8196	0.7276	0.8427
		DLBSS	0.8119	0.721	0.8423
		FactorNet	0.8246	0.7483	0.8303
YY1	1	GHTNet	0.9469	0.8844	0.9532
		GHTNet-DNA	0.8549	0.7761	0.8707
		DeepSEA	0.8464	0.7654	0.8658
		CNN_Zeng	0.838	0.7591	0.8591
		DanQ	0.8473	0.7604	0.8672
		DLBSS	0.8326	0.753	0.8508
		FactorNet	0.8801	0.778	0.8708
ZBTB33	1	GHTNet	0.9491	0.8917	0.9425
		GHTNet-DNA	0.8462	0.7711	0.8403
		DeepSEA	0.8259	0.7632	0.8254
		CNN_Zeng	0.8173	0.7442	0.8127
		DanQ	0.8282	0.7516	0.8256
		DLBSS	0.8154	0.741	0.8081
		FactorNet	0.8623	0.8025	0.8562
CTCF	34	GHTNet	0.9704	0.9334	0.9769
		GHTNet-DNA	0.9388	0.903	0.9554
		DeepSEA	0.936	0.8901	0.9524
		CNN_Zeng	0.9387	0.8954	0.9536
		DanQ	0.9385	0.8965	0.955
		DLBSS	0.9385	0.8902	0.9537
		FactorNet	0.9483	0.9133	0.9657
PLOR2A	19	GHTNet	0.9715	0.9497	0.9767
		GHTNet-DNA	0.9197	0.8638	0.9285
		DeepSEA	0.9114	0.8438	0.9181
		CNN_Zeng	0.9189	0.8535	0.9275
		DanQ	0.9192	0.8491	0.924
		DLBSS	0.9226	0.8548	0.9279
		FactorNet	0.9202	0.8614	0.9297
