# Supplementary material for: Uncovering the Relationship between Tissue-Specific TF-DNA Binding and Chromatin Features through a Transformer-Based Model
Source: Genes (Basel). 2022 Oct 26;13(11):1952. doi: 10.3390/genes13111952 (PMC9690320; doi:10.3390/genes13111952)
Supplement: Supplementary file 1 [file genes-13-01952-s001.zip › Table S3.xlsx]

## Sheet: Sheet1
k-mer	ROC-AUC	ACC	PR-AUC
2	0.9596	0.9215	0.9686
3	0.9667	0.9279	0.9718
4	0.9675	0.9216	0.9705
5	0.9651	0.9253	0.9711
6	0.9648	0.9254	0.9695
