# Supplementary material for: Uncovering the Relationship between Tissue-Specific TF-DNA Binding and Chromatin Features through a Transformer-Based Model
Source: Genes (Basel). 2022 Oct 26;13(11):1952. doi: 10.3390/genes13111952 (PMC9690320; doi:10.3390/genes13111952)
Supplement: Supplementary file 1 [file genes-13-01952-s001.zip › Table S4.xlsx]

## Sheet: Sheet1
Tissue	TF	Chromatin feature	Mouse AUROC ACC AUPRC			Human AUROC ACC AUPRC			Transfer AUROC ACC AUPRC
Liver	CTCF	ALL	0.9899	0.9665	0.9909	0.9895	0.9542	0.9871	0.9842	0.9456	0.9832
		Dnase	0.9895	0.9681	0.9893	0.9841	0.9414	0.9806	0.9193	0.8835	0.9126
		Histone	0.9883	0.9644	0.9879	0.9846	0.9492	0.9876	0.9846	0.9442	0.9821
		Leave H3K27ac	0.9882	0.9678	0.9876	0.9815	0.9525	0.9857	0.9827	0.9475	0.9814
		Leave H3K36me3	0.9882	0.9669	0.9875	0.9827	0.9489	0.9857	0.9815	0.9443	0.9788
		Leave H3K4me1	0.9874	0.9671	0.9866	0.9822	0.953	0.9856	0.9837	0.9484	0.9856
		Leave H3K9ac	0.9873	0.965	0.9863	0.9835	0.9509	0.9851	0.9833	0.9451	0.9793
		Leave H3K4me3	0.9873	0.9647	0.9868	0.9833	0.9485	0.9866	0.9835	0.9444	0.9823
		Leave H3K9me3	0.9881	0.9648	0.9865	0.9826	0.9518	0.9864	0.9822	0.9459	0.9801
		Leave H3K27me3	0.9869	0.9627	0.9873	0.9837	0.9476	0.9873	0.9826	0.942	0.9869
Lung	CTCF	ALL	0.9886	0.9713	0.9893	0.9886	0.9713	0.9893	0.9769	0.9645	0.986
		Dnase	0.9885	0.9713	0.9887	0.9885	0.9713	0.9887	0.9311	0.8852	0.9104
		Histone	0.9884	0.9689	0.9867	0.9884	0.9689	0.9867	0.9778	0.9578	0.9756
		Leave H3K27ac	0.9881	0.9661	0.9841	0.9881	0.9661	0.9841	0.9846	0.9613	0.9742
		Leave H3K36me3	0.9871	0.9653	0.9815	0.9871	0.9653	0.9815	0.9819	0.9608	0.9714
		Leave H3K4me1	0.9853	0.9628	0.9795	0.9853	0.9628	0.9795	0.9792	0.9592	0.9772
		Leave H3K9ac	0.9828	0.9606	0.9791	0.9828	0.9606	0.9791	0.9714	0.9564	0.9689
		Leave H3K4me3	0.9825	0.9592	0.9769	0.9825	0.9592	0.9769	0.9735	0.95	0.9653
		Leave H3K9me3	0.9804	0.9573	0.9765	0.9804	0.9573	0.9765	0.9731	0.953	0.9649
		Leave H3K27me3	0.9794	0.9572	0.9741	0.9794	0.9572	0.9741	0.9783	0.9525	0.9671
Kidney	CTCF	ALL	0.9946	0.9583	0.9856	0.9916	0.9583	0.9856	0.9837	0.9483	0.9742
		Dnase	0.9926	0.9562	0.9852	0.9886	0.9562	0.9852	0.9189	0.9151	0.9089
		Histone	0.9919	0.9539	0.9847	0.9876	0.9539	0.9847	0.9869	0.9533	0.98
		Leave H3K27ac	0.9907	0.9513	0.9822	0.9874	0.9513	0.9822	0.9851	0.9466	0.9738
		Leave H3K36me3	0.9896	0.9508	0.9792	0.9852	0.9508	0.9792	0.9816	0.9484	0.9713
		Leave H3K4me1	0.9885	0.9506	0.9789	0.9843	0.9506	0.9789	0.9849	0.9411	0.9787
		Leave H3K9ac	0.9874	0.9482	0.9785	0.9854	0.9482	0.9785	0.9822	0.9471	0.9679
		Leave H3K4me3	0.9855	0.9477	0.9764	0.9831	0.9477	0.9764	0.9763	0.9434	0.9763
		Leave H3K9me3	0.9831	0.946	0.9746	0.9828	0.946	0.9746	0.9811	0.9432	0.9669
		Leave H3K27me3	0.9828	0.9459	0.9742	0.9811	0.9459	0.9742	0.9777	0.9454	0.9633
Spleen	CTCF	ALL	0.9629	0.9157	0.9699	0.9629	0.9157	0.9699	0.9613	0.9143	0.9593
		Dnase	0.9604	0.9148	0.9682	0.9604	0.9148	0.9682	0.9213	0.8824	0.9468
		Histone	0.9577	0.9171	0.9687	0.9577	0.9171	0.9687	0.954	0.9071	0.9575
		Leave H3K27ac	0.9554	0.9146	0.9676	0.9554	0.9146	0.9676	0.9443	0.9069	0.9578
		Leave H3K27me3	0.9527	0.9143	0.9675	0.9527	0.9143	0.9675	0.9485	0.9121	0.9614
		Leave H3K36me3	0.9519	0.912	0.9664	0.9519	0.912	0.9664	0.9465	0.9032	0.9575
		Leave H3K4me1	0.9507	0.9108	0.9663	0.9507	0.9108	0.9663	0.9484	0.9098	0.9557
		Leave H3K4me3	0.9502	0.909	0.9649	0.9502	0.909	0.9649	0.9474	0.902	0.9612
	POLR2A	ALL	0.9497	0.9351	0.9634	0.9497	0.9351	0.9634	0.9421	0.9275	0.9586
		Dnase	0.9479	0.9336	0.9624	0.9479	0.9336	0.9624	0.9306	0.8484	0.9058
		Histone	0.9499	0.9366	0.9616	0.9499	0.9366	0.9616	0.9423	0.9261	0.9512
		Leave H3K27ac	0.948	0.9357	0.96	0.948	0.9357	0.96	0.9438	0.9348	0.95
		Leave H3K27me3	0.9463	0.9334	0.9594	0.9463	0.9334	0.9594	0.9345	0.9302	0.9587
		Leave H3K36me3	0.9451	0.9314	0.9569	0.9451	0.9314	0.9569	0.9429	0.9198	0.9544
		Leave H3K4me1	0.9438	0.9307	0.9556	0.9438	0.9307	0.9556	0.9356	0.9199	0.9493
		Leave H3K4me3	0.9425	0.9291	0.9542	0.9425	0.9291	0.9542	0.9421	0.9212	0.9484
Stomach	CTCF	ALL	0.9459	0.908	0.9603	0.9459	0.908	0.9603	0.9385	0.8963	0.9579
		Dnase	0.9444	0.9052	0.9596	0.9444	0.9052	0.9596	0.921	0.8339	0.9403
		Histone	0.9418	0.9062	0.9612	0.9418	0.9062	0.9612	0.9311	0.8981	0.9584
		Leave H3K27ac	0.9406	0.9045	0.9611	0.9406	0.9045	0.9611	0.9321	0.8998	0.9601
		Leave H3K36me3	0.9396	0.9021	0.9594	0.9396	0.9021	0.9594	0.9333	0.8924	0.9525
		Leave H3K4me1	0.938	0.9008	0.9591	0.938	0.9008	0.9591	0.9376	0.8897	0.9588
		Leave H3K9ac	0.9379	0.9008	0.9575	0.9379	0.9008	0.9575	0.9321	0.8912	0.9477
		Leave H3K9me3	0.9369	0.9004	0.9548	0.9369	0.9004	0.9548	0.9348	0.8983	0.9469
		Leave H3K27me3	0.9349	0.8998	0.954	0.9349	0.8998	0.954	0.9277	0.8902	0.9444
	EP300	ALL	0.9156	0.8536	0.8878	0.9126	0.8536	0.8878	0.9084	0.8453	0.8765
		Dnase	0.9125	0.8516	0.8861	0.9125	0.8516	0.8861	0.8371	0.7921	0.8346
		Histone	0.9126	0.8501	0.8843	0.9126	0.8501	0.8843	0.9099	0.8381	0.874
		Leave H3K27ac	0.9122	0.8492	0.8822	0.9122	0.8492	0.8822	0.9025	0.8404	0.8782
		Leave H3K36me3	0.9114	0.8474	0.882	0.9114	0.8474	0.882	0.9085	0.8383	0.8814
		Leave H3K4me1	0.9103	0.8457	0.8807	0.9103	0.8457	0.8807	0.8984	0.8379	0.873
		Leave H3K9ac	0.9078	0.8443	0.878	0.9078	0.8443	0.878	0.9049	0.8376	0.866
		Leave H3K9me3	0.9058	0.8418	0.8769	0.9058	0.8418	0.8769	0.9056	0.8307	0.8679
		Leave H3K27me3	0.9055	0.8409	0.8756	0.9055	0.8409	0.8756	0.9022	0.8386	0.8677
Testis	CTCF	ALL	0.9315	0.8979	0.9513	0.9315	0.8979	0.9513	0.9213	0.8925	0.9462
		Dnase	0.9294	0.8969	0.9512	0.9294	0.8969	0.9512	0.8744	0.8887	0.8875
		Histone	0.929	0.8973	0.9531	0.929	0.8973	0.9565	0.928	0.8948	0.9456
		Leave H3K27ac	0.928	0.8948	0.9511	0.928	0.8948	0.9511	0.9266	0.8911	0.9395
		Leave H3K27me3	0.9252	0.8937	0.9491	0.9252	0.8937	0.9491	0.9219	0.8904	0.9373
		Leave H3K36me3	0.9247	0.8919	0.9469	0.9247	0.8919	0.9469	0.9221	0.8875	0.9374
		Leave H3K4me1	0.9235	0.8899	0.9453	0.9235	0.8899	0.9453	0.9129	0.8806	0.9372
		Leave H3K4me3	0.9227	0.8891	0.9424	0.9227	0.8891	0.9424	0.9116	0.883	0.9405
	POLR2A	ALL	0.956	0.9131	0.9489	0.956	0.9131	0.9489	0.9512	0.9038	0.9443
		Dnase	0.9536	0.9125	0.9464	0.9536	0.9125	0.9464	0.9317	0.9021	0.9078
		Histone	0.9562	0.9096	0.9445	0.9562	0.9096	0.9445	0.9513	0.902	0.9398
		Leave H3K27ac	0.9543	0.9082	0.944	0.9543	0.9082	0.944	0.9495	0.9029	0.9362
		Leave H3K27me3	0.9538	0.9053	0.9433	0.9538	0.9053	0.9433	0.9451	0.9002	0.9383
		Leave H3K36me3	0.9531	0.904	0.9432	0.9531	0.904	0.9432	0.9508	0.8957	0.9399
		Leave H3K4me1	0.9514	0.9031	0.9422	0.9514	0.9031	0.9422	0.9429	0.9003	0.9336
		Leave H3K4me3	0.9492	0.902	0.9411	0.9492	0.902	0.9411	0.9482	0.8942	0.9332
