# Supplementary material for: Uncovering the Relationship between Tissue-Specific TF-DNA Binding and Chromatin Features through a Transformer-Based Model
Source: Genes (Basel). 2022 Oct 26;13(11):1952. doi: 10.3390/genes13111952 (PMC9690320; doi:10.3390/genes13111952)
Supplement: Supplementary file 1 [file genes-13-01952-s001.zip › Table S5.xlsx]

## Sheet: Sheet1
Architectures	Settings				Output shape
Sequence		(B, n)	Other features		(B, n, d)
word2vec embedding	Input dim =4 output dim = 16	(B, n, 16)
Dense	Dim = 16	(B, n, 16)	Dense	Dim = d	(B, n, d)
ReLU	…	(B, n, 16)	ReLU	…	(B, n, d)
dropout	ratio = 0.2	(B, n, 16)	dropout	ratio = 0.2	(B, n, d)
Dense	Dim = 16	(B, n, 16)	Dense	Dim = d	(B, n, d)
ReLU	…	(B, n, 16)	ReLU	…	(B, n, d)
dropout	ratio = 0.2	(B, n, 16)	dropout	ratio = 0.2	(B, n, d)
C-Transformer		(B, n, 16)	C-Transformer		(B, n, d)
convolutional	kernel number = 160 kernel size = 8 stride = 1	(B, n-7, 160)	convolutional	kernel number = 32 kernel size = 8 stride = 1	(B, n-7, 32)
MaxPool	kernel size = 2 stride = 2	(B, (n-7)/2, 160)	MaxPool	kernel size = 2 stride = 2	(B, (n-7)/2, 32)
dropout	ratio = 0.2	(B, (n-7)/2, 160)	dropout	ratio = 0.2	(B, (n-7)/2, 32)
convolutional	kernel number = 320 kernel size = 8 stride = 1	(B, (n-7)/2-7, 320)	convolutional	kernel number = 64 kernel size = 8 stride = 1	(B, (n-7)/2-7, 64)
MaxPool	kernel size = 2 stride = 2	(B, ((n-7)/2-7)/2, 320)	MaxPool	kernel size = 2 stride = 2	(B,((n-7)/2-7)/2, 64)
dropout	ratio = 0.2	(B,((n-7)/2-7)/2, 320)	dropout	ratio = 0.2	(B, ((n-7)/2-7)/2, 64)
convolutional	kernel number = 480 kernel size = 8 stride = 1	(B, ((n-7)/2-7)/2-7, 480)
dropout	ratio = 0.2	(B, ((n-7)/2-7)/2-7, 480)
Flatten		(B, ((n-7)/2-7)/2-7)*480)	Flatten		(B, ((n-7)/2-7)/2*64)
Concat	…				(B, ((n-7)/2-7)/2-7)*480 + ((n-7)/2-7)/2*32)
Dense	Dim = 925				(B, 925)
dropout	ratio = 0.2				(B, 925)
LayerNorm	…				(B, 925)
ReLU	…				(B, 925)
Dense	Dim = 2				(B, 2)
